# Supplementary material for: Competition: A Missing Component of Fruit Fly (Diptera: Tephritidae) Risk Assessment and Planning
Source: Insects. 2022 Nov 17;13(11):1065. doi: 10.3390/insects13111065 (PMC9697728; doi:10.3390/insects13111065)
Supplement: Supplementary file 1 [file insects-13-01065-s001.zip]

Archive with 1 entries (1 files):
- insects-2007767-supplementary.pdf
